# Supplementary material for: Diagnostic accuracy of magnetic resonance imaging for the detection of pulmonary nodules simulated in a dedicated porcine chest phantom
Source: PLoS One. 2020 Dec 23;15(12):e0244382. doi: 10.1371/journal.pone.0244382 (PMC7757901; doi:10.1371/journal.pone.0244382)
Supplement: S1 Table — (XLSX) [file pone.0244382.s001.xlsx]

## Sheet: MRI_data
S1 Table: Diameters of all injected nodules as measured using CT & the tested MR-sequences. Blanks indicate that a nodule was not detected.
			Reader A			Reader B
Lung	Nodule	CT [mm]	3D SSFP cor (TRUFI) [mm]	3D GRE UTE cor (VIBE) [mm]	3D GRE tra (VIBE) [mm]	3D SSFP cor (TRUFI) [mm]	3D GRE UTE cor (VIBE) [mm]	3D GRE tra (VIBE) [mm]
1	R1	2			4	5.6	4.3	3.3
1	R2	4.1	4.6	4.3	4.9	7.3	7	6.7
1	R3	4.3	4	6.4		6.7	8
1	R4	3.4			4.1	4.7		3.3
1	R5	4.2	4.3	6.4		4.8	6.9	6.2
1	R6	1.6	4.1	4.2		5.3	8	3.2
1	R7	1.6	4.1	4.4	2.3	4.6	7.8	6.7
1	R8	2.3	4.6	6.6	5.3	4.8	8.1	6.9
1	R9	2.1	5.7	4.4		4.3	6.3	4.9
1	L1	4.3			3.1	5	6.3	4.1
1	L2	1.3	6.1	4.2	5	5	4.8	4.1
1	L3	4.3			4.1	4.4		3.9
1	L4	2.8	4.1	4.7	2.3	5.8	6.6	4.6
1	L5	2.7					6.1	4.2
1	L6	2.4	0.43	4.3	2.9	5	5.7	4.2
1	L7	4	4.9	4.8	3.1	4.3	5.7	4.3
1	L8	3.2	0.5		3.9	5.6	3.7	4.9
1	L9	2.7		4.2	3.5	5	7.4	3.2
1	L10	2.1	5.8	5.5	3.5	5	5.9	4.3
1	L11	3.7	5.3			6.3	4.7	3.2
1	L12	3.6	5.7	3		5.6	6	5.5
1	L13	1.6	4.6	2.7	3.8	4.4	4	4.7
1	L14	2.7				4.1	4.5
1	L15	2.6	4.4			4.1
1	L16	1.8			4.6	5.4	5.1	6
2	R1	1.4			4.9			4.2
2	R2	1.2	6			4.2	3.8
2	R3	3			3.7			3.4
2	R4	1.8	5.8	4.5	5.5	4.6	4.2	4.8
2	R5	3					5
2	R6	1.8	5.6	5.3	4.4	4.1	6.2	3.5
2	R7	2.4			3.7	4.6	5.5	3.5
2	R8	3.2
2	R9	2.6	5.7	4.5	3.8	5	6	3.2
2	R10	2	6.6	5.2	3.5	5.2	5.4	4.4
2	R11	1.4	5	5.5	2.8	5
2	R12	4.1	7	7.5	5	4.7	6.5	5.6
2	R13	2.1				3.4		4.2
2	L1	2.1		4.4	4.9		5.5	3.4
2	L2	1.3			3.7	3.4	4.3	4.1
2	L3	1.8
2	L4	4.3	5.2	6.3	5.6	4.3	5.1	6.2
2	L5	2.8	6.2	4.1	5	5.7	6.3	3.8
2	L6	2.1	5.1			4.9	4
2	L7	3.4	5.6	6.1	6.9	4.4	6.5	5.7
2	L8	3	5.4	6.6	5.8	4.7	5.4	3.5
2	L9	4.4	6.4	7	4.4	4.9	7.4	4.8
2	L10	1.8	4.8	6.1	7.3	4.7	5.2	5.9
2	L11	2.4			4	4.7	6.3	3.8
2	L12	1.4	4.3		3.7	4.3	4.6	3.1
2	L13	1.6	6.7	5.1	3.5	4.3	5.7	5
3	R1	1.2						3.4
3	R2	2.4	5.2		4.4	5.5		3.1
3	R3	3.1	4	4.2	3.8	5.7	5.3	4.7
3	R4	2.1				4.1	4.5	2.4
3	R5	2.2
3	R6	1.4		3.8	3.8	4.9	4.3	3.4
3	R7	3.1	4.7	4.4	4.4	4.9	5.9	2.7
3	R8	1.7			3.9	4		3.1
3	R9	1.8	4.5	5.4	2.7	5.4	4.8	3.2
3	R10	1.3				4.5	6.9
3	R11	2
3	R12	1.9
3	R13	1.8	5.7	6.4	6	6.7	7.2	4.1
3	R14	2.1
3	R15	2.8	4.4	5.7	3.9	6.1	6.5	4.3
3	R16	2.4				5.2	4.6
3	R17	1.1	2.4	4.8	3.3	4.2	5.8	4.1
3	R18	2.1	5.2	4.3	5.2	4	5.2	3.5
3	R19	1.8		4		4	4.9	5.8
3	L1	1.4
3	L2	2.2						3.1
3	L3	2.5	4			4.4
3	L4	1.8
3	L5	2.5	4.9	4.5	4.8	3.9	6.2	3.8
3	L6	1.3	5.2	2.4	1.8	4.5	4.9	3.2
3	L7	1.5				4.1
3	L8	1.2					3.6
3	L9	2.5	6.4	5.5	4			3.6
4	R1	2	6.6	5.5		4.6	6	4.2
4	R2	1.3	5.3		3.8		4.3	4.1
4	R3	1.4		4.8		6.2
4	R4	1.4	5.1		3	5.1		3.3
4	R5	1.8	7.3	6.2	3.2	6.2	3.4
4	R6	1.8		4.3	3.7	5.1
4	R7	2	7.2	5.8	4.4	5.6	4.3	3.6
4	R8	3.3	7.7	8.2	3	5.9	6.5	3.9
4	R9	2.5		6.5		3.8	4.9
4	R10	2.5		6.9	3.2	4.7	5	3.1
4	R11	1.8					5.9	3.7
4	R12	2
4	R13	2.8	4.5	6	3.1	4.1	5.4
4	R14	2.4	6.9	6	2.3	4.7	6.3	4.2
4	R15	2.1	6.8	8.4	4.2	5.8		5.2
4	R16	1.5
4	R17	1.8	5.4
4	R18	1.8
4	R19	2.1				6.4	4.3
4	R20	1.2	5.5	8.6	5.4	5.8	6.5	3.5
4	R21	1.4	7.2	7.5	2.7	4.6	6	3
4	R22	1.8	5.6			5.1		3.1
4	R23	2		6.8		5.8	5.2
4	R24	2			3.3	3.8	6	3.8
4	R25	1.6	5.1			3.9
4	R26	2.8				3.8
4	L1	1.5			3			2.6
4	L2	1.4	6.3		4.3	5.4	5.1	3.6
4	L3	1.8	5.5	5.8		5.9
4	L4	2.8				3.8		2.9
4	L5	2	7	6.2	3.2	4.7	4.4	3.4
4	L6	2.8	6.5	7.5	5	4.5	5.2	3.3
4	L7	4				4.2
4	L8	1.4	5.5	4.8	2.9	6.2	4.8	3.8
4	L9	1.8	5.1		3.4	6.7	5.9	2.5
4	L10	2			4.1	3.2		3.1
4	L11	3.1	5.6	5.3	3.9
4	L12	3.3	7	6.5	4.8	6.4		4.2
4	L13	2	7.1	5.4		4.7	5.3
4	L14	2				5.6
4	L15	1.4
4	L16	1.4	4.9	4.5
4	L17	2.9	5.7		4.3	5		2.8
4	L18	1.8	6.1	7.1		6.1	4.5
4	L19	1.5	5.7	4.8	3.7	5.6	5.4	3.7
4	L20	2.5	6.4		4.1	3.9	5.9	3.6
4	L21	1.8	5.2			3.8		4.8
4	L22	1.2	5.8	3.7		4.5
4	L23	1.7	5.3			4.8		2.6
4	L24	1.4				5
4	L25	1.8	7.7			6.1	4.5
4	L26	1.4	5.7	6.1	6.3	4.7	4.4	4.9
5	R1	3.4	4.4	7.6	4.5	4.6	7.2	3.9
5	R2	5.4	5.1	7.7	6	7.3	6.4	4.3
5	R3	3.4	7.7	4.5	5.7	5.6	5.5	5
5	R4	2.5	6	6.9	5.4	5.3	5.2
5	R5	4.3	6.1	5.7	4.1	5.4	5.9	3.4
5	R6	3.6	5.6	7.5	4.7	5.7	5.7	4.4
5	R7	3.4						3
5	R8	2.9	5.4	7.5	5.7	5	5.4	4
5	R9	1.8
5	R10	3.7	6.8	7.6	5.1	4.1	5.3	3.7
5	R11	4.2	5.5	5.9		5.8	6
5	R12	3.6	7.4	6.1	5.9	4.9	6.7	5.1
5	R13	3.4	6	6.8	6.2	4.7	5.5	3.9
5	R14	3.8	7.9	6	5.7	4.3	6.1	3.9
5	R15	4	5.8	5	6.2	5.5	4.8	4.9
5	R16	3.8	5.6	7.2	6.1	5.2	6.4	4.7
5	R17	3.7	7.3	6.7	5.7	5.4	4.4	5.1
5	R18	3.2	8.1	5.4	5.2	5	4.2	4
5	R19	2.9	5.7	6.9	2.9	4.9	4.1	3.3
5	R20	4	5.9	6.9	4.1	4.5	5.2	2.5
5	R21	2.9	2.6		5.2			4.2
5	L1	4.5	5.7	5.5	4.6	6.1	5
5	L2	4	6.8	4.7	4.6	4.1	5.7	4.7
5	L3	3.4	7.1	6	4.8	4.3	5.3	3.2
5	L4	4.5	6.9	6.2	5	3.8	5.6	5.7
5	L5	3	7.5	6.3	4.5	5.5	5.7	3.2
5	L6	1.8	6.2	7.5	5	4.3	4.7	2.9
5	L7	3.4	6.6	5.6	4.9	5.6	4.8	3.2
5	L8	4.4	6.4	6.2	6.9	5.6	4.2	5.4
5	L9	4.2	6.8	7	6	4.7	5.2	3.9
5	L10	4	5.5	6.1	5.8	3.9	3.6	4.4
5	L11	3.6	4.8	3.5	5			3.7
5	L12	1.3
5	L13	2.4
6	R1	8.5	7.8	6.2	8.7	7	5.6	7.3
6	R2	1.8
6	R3	1.9
6	R4	6.9	5.4	6.7	8.1	7	6.5	7.4
6	R5	7.9	8.2	6.7	6.9	7.2	8.5	6.9
6	R6	3.1
6	R7	8.5	8.7	10.8	8	7.3	8.7	9
6	R8	8.2	9.4	7.9	9.4	7.9	8.2	8.2
6	R9	4.3	4.7	4.7	4.6	4.8	5.4	5.9
6	R10	6.2	6.8	5.4	6.3
6	R11	5	5.4	8.3	5.5	5.4	8	5.9
6	R12	7.4	7.3	6.5	7.8	6.5	8.6	7.5
6	R13	6.7	5.8	7.5	7	5.3	8.3	7
6	L1	8.1	6.9	8	9.9	5.8	7.3	7.6
6	L2	8.5	5.8	6.3	8.4	8.3	7.1	7.7
6	L3	7.4	4.9	5.3	7.8	5.9	6.8	7.9
6	L4	5.8	3.8	5.5	6.3	3.4	5.3	5.7
6	L5	6.9	6.7	6	6.5	6.2	7.2	5.8
6	L6	8.2	7.6	6.1	4.1	7.5	7.3	8.5
6	L7	6.7	7.6	6.4	3.7	6.3	8
6	L8	8.1	8.7	6.6	8.3	7	6.8	7.5
6	L9	5	5.9	5.3	6.5	4.4	6.4	5.6
6	L10	6.9	6.5	5.7	6.6	8.3	6.6	6.9
6	L11	5	5.7	6.6	5	5	5.1
6	L12	6.9	7.3	5.6	7.6	6.1	8	5.8
7	R1	3.8	5.5	4.9	5.4	6.7	5.1	5.9
7	R2	3.2
7	R3	6	6.2	7.4	7.1	4.4	4.8	5.2
7	R4	4.8	7.7	8.6	4.7	5.3	7.7
7	R5	5.7	7.3	7.8	6	5.4	6.6	4.3
7	R6	4.8	7.4	7	6	4.9	6.1	4.2
7	R7	3.8	6.6	7.7	3.4	4.3	7.2
7	R8	4.5	4.9	7.1	4.5	4.9	4.5	3.9
7	R9	1.3
7	R10	1.8
7	R11	5.7	6.2	6	5.2	6.9	7.5	5
7	R12	2
7	R13	5.7	5.7	8	5.4	6.7	6.1	3.2
7	R14	1.7
7	R15	4.5	5.5	6.5	6.5	5.5	5.7	4.9
7	R16	7.2	5.9	7.3	6.1	6.9	5.4	5.4
7	R17	1.7
7	L1	1.4
7	L2	2		5.8	4.5	5.1	4.3	5
7	L3	3.2	5.6	6.5	5.9	4	5.5	4.5
7	L4	2
7	L5	4	5.5	6	5	6.6	5.4	4.2
7	L6	5.2	5.9	5.8	5.8	5.4	8.1	5.3
7	L7	4.6	7.4	6.8	5.4	5.4	6.9
7	L8	1.3
7	L9	4.5	7.6	7.1	5.9	5.1	6.9	6.5
7	L10	2.8
7	L11	4	6.3	5.1	5.4	4.8	4	3.8
7	L12	3.2	5.1	3.9	5	6.6	4.1
7	L13	3.8	7.6	6.5	5.4	4.6	6.8	4.9
7	L14	5.1	7.4	6.4	4.2	6.6	7.1	5
7	L15	5.7	6.7	5.9	4.9	4.6	7.4	4.3
7	L16	5.2	5.8	6.6	5.6	5.6	7.1	5.6
7	L17	5.7	5.6	6.6	5.4	5.6	6.7	6.2
8	R1	10.7	10.3	10.8	8.5	10.9	12.7	8.9
8	R2	8.9	6.5	8	9	8.1	9.1	10.1
8	R3	9.7		6.8	7.9	7.8	14.7	8.5
8	R4	8.9	8.2	7	8.7	8.6		6.7
8	R5	12.2	10	9.5	11	11.9	10.9	12.1
8	R6	9.6	7.8	7.7	9.3	10	8.1	9.2
8	R7	11.3	8.3	10	11.2	11.9	7.1	11.4
8	R8	10.2	7.3	9.8	9	11.6	6.4	10.4
8	R9	12	11.2	9.4	9.9	14.3	9.8	10.8
8	R10	11.1	8.1	12.1	10.8	11.7	11.7	11.1
8	L1	12.6	9.3	7.6	9.7	11.3	7.1	11.3
8	L2	1
8	L3	12.2	9	10.6	13.7	12	12.3	12.7
8	L4	9.7	6.5	6.5	8.5	9.9	10.1	9.6
8	L5	2.3
8	L6	9.6	7.3	6.5	8.9	11	9.9	12.6
8	L7	4.8	3.1	4.6	4.7		5.3
8	L8	9.4	9.2	7.1	9.6	10.3	9	8.1
8	L9	11.3	8.2	11.5	9.4	12.7	9.1	11
8	L10	9.3	6.9	8.2	10.3	8.9	7.6	9.1
8	L11	10.7	5	8.6	11	11.1	10.7	11.3
8	L12	4.7
8	L13	11.1	6.8	9.2	11	10.5	9.8	9.4
8	L14	11.8	8.1	11	10.9	10.8		9.9
8	L15	10.7	9.8	4.7	11.1	9.3	6.5	8.8
8	L16	9.7	6.7	10.2	9.4	9.2	10.2	8.8
8	L17	14.7	12.6	7	6.8	13.6	7.6	13.8
8	L18	11.3	8.2	7.8	10.6	11.8	10.6	10.8
8	L19	11.8	8.6	10.4	12.3	13.8	8.9	11.5
8	L20	9.4	5.5	9	9.9	9.7	9.3	11.2
